# Supplementary material for: An assessment of sensory sensitivity, including certain anhedonia dimensions, in patients with schizophrenia using transcutaneous electrical nerve stimulation
Source: PLoS One. 2026 Mar 6;21(3):e0344587. doi: 10.1371/journal.pone.0344587 (PMC12965523; doi:10.1371/journal.pone.0344587)
Supplement: S1 Data — (ZIP) [file pone.0344587.s001.zip]

Archive with 1 entries (1 files):
- S1_Dataset_2023_.ods
