# Supplementary material for: An assessment of sensory sensitivity, including certain anhedonia dimensions, in patients with schizophrenia using transcutaneous electrical nerve stimulation
Source: PLoS One. 2026 Mar 6;21(3):e0344587. doi: 10.1371/journal.pone.0344587 (PMC12965523; doi:10.1371/journal.pone.0344587)
Supplement: S1 Data — (ZIP) [file pone.0344587.s001.zip › S1_Dataset_2023_.ods]

## Sheet: Arkusz1
Sex	ICD diagnosis (coded as follows): 1 – Control group; 2 – Bipolar disorder, manic episode; 3 – Depression; 4 – Schizophrenia spectrum disorders; 5 – Anxiety disorders.	MEASUREMENT 1	MEASUREMENT 2	Average value of two measurements	Stimulus (coded as follows): 1 – Neutral; 2 – Pleasant; 3 – Unpleasant.	DARS1	DARS2	DARS3	DARS4	DARS5	DARS6	DARS7	DARS8	DARS9	DARS10	DARS11	DARS12	DARS13	DARS14	DARS15	DARS16	DARS17	DARS_DOŚWIADCZENIA SENSORYCZNE	DARS-HOBBY	DARS_Jedzenie	DARS_Społeczne	WHO1	WHO2	WHO3	WHO4	WHO5	WHO6	WHO7	WHO8	WHO9	WHO10	WHO11	WHO12	WHO13	WHO14	WHO15	WHO16	WHO17	WHO18	WHO19	WHO20	WHO21	WHO22	WHO23
M	4	7,3	7,3	7,3	1	5	5	5	5	4	4	2	2	4	4	3	4	5	5	4	5	5	24	20	12	15	3	4	5	5	3	4	4	4	3	4	4	2	3	3	3	5	3	5	3	3	1	4	2
M	2	11,5	11	11,25	1	5	5	5	5	4	5	5	3	5	5	5	5	3	3	3	3	3	15	20	17	20	4	3	4	3	5	5	4	5	3	4	5	3	5	4	5	4	4	5	4	5	5	4	4
M	5	14,5	16	15,25	1	2	3	3	1	4	4	4	3	3	1	3	2	3	3	3	3	2	14	9	15	9	2	2	2	2	2	1	2	2	3	1	2	2	4	3	3	3	2	2	2	3	3	3	2
M	4	15,5	15	15,25	1	4	4	5	5	4	4	5	3	5	4	3	4	5	4	5	5	5	24	18	16	16	3	3	5	4	3	5	4	4	4	3	5	1	4	2	4	4	3	4	3	4	2	4	3
M	4	8,1	8	8,05	1	3	5	2	5	3	5	5	5	5	5	5	5	1	1	1	1	1	5	15	18	20	2	4	5	1	2	5	4	5	3	1	2	4	5	2	3	1	1	5	4	4	1	4	5
M	4	8,7	9,1	8,9	2	5	3	5	5	3	5	5	5	5	5	5	5	3	4	5	3	4	19	18	18	20	5	5	5	5	5	5	5	3	5	5	4	1	2	1	5	5	5	5	5	5	1	5	3
M	3	11	10,5	10,75	3	5	4	4	5	5	4	5	3	4	5	2	4	5	4	3	5	4	21	18	17	15	2	1	4	2	1	1	3	3	3	2	4	2	3	2	2	4	4	3	1	2	1	2	4
M	4	7,8	7,3	7,55	1	5	5	5	5	4	5	4	4	4	4	5	5	5	5	5	5	4	24	20	17	18	3	4	5	4	4	5	4	4	3	4	4	3	4	3	3	4	3	4	4	3	3	4	4
M	3	13	12,5	12,75	1	3	2	3	3	2	4	3	3	2	2	2	2	3	3	4	4	4	18	11	12	8	3	2	3	2	3	3	3	3	3	2	4	2	3	3	3	3	2	2	2	2	3	4	3
M	5	13,5	13	13,25	1	3	3	4	4	4	5	5	3	3	3	2	3	4	3	5	5	4	21	14	17	11	1	1	5	1	2	2	2	3	3	2	4	5	5	1	1	4	1	1	3	1	3	2	5
M	4	14	13	13,5	2	5	5	4	5	3	2	2	1	5	5	3	3	3	3	5	4	5	20	19	8	16	4	5	2	5	3	5	5	3	3	4	4	5	3	3	4	5	3	5	5	5	3	5	5
M	4	11,5	10,5	11	1	5	4	4	4	2	3	3	2	3	1	2	1	4	2	3	4	4	17	17	10	7	3	2	4	3	2	1	3	2	1	1	1	2	2	2	3	4	3	4	2	1	2	1	1
M	4	13	9,7	11,35	1	5	4	3	5	5	5	5	5	5	2	1	5	2	5	3	5	5	20	17	20	13	1	5	3	1	3	5	5	1	4	4	1	1	3	4	4	3	3	3	5	5	1	4	3
M	4	14	13	13,5	1	5	4	4	5	4	5	4	2	4	3	2	3	5	5	5	5	5	25	18	15	12	2	3	2	3	2	4	3	3	4	3	4	1	4	3	3	4	4	2	2	4	2	1	4
M	4	13	12	12,5	1	5	5	5	5	5	5	5	4	4	4	3	4	5	4	5	5	5	24	20	19	15	1	3	3	3	2	3	4	3	3	3	4	1	3	3	3	3	4	4	5	4	1	3	3
M	3	7,4	7,2	7,3	2	4	3	2	1	1	4	3	2	4	3	2	1	1	2	3	4	5	15	10	10	10	1	1	5	1	1	3	2	3	3	1	4	4	3	3	1	2	3	2	3	2	2	5	5
M	5	12,5	13	12,75	1	5	4	4	5	4	5	5	5	4	4	3	4	5	5	5	5	5	25	18	19	15	2	4	2	1	3	2	4	3	3	3	2	1	2	2	2	2	2	5	1	3	3	3	4
M	4	12	11	11,5	1	4	3	4	5	5	5	5	5	4	3	4	4	4	5	4	5	4	22	16	20	15	4	4	4	2	3	4	4	5	2	3	3	3	4	4	4	5	4	4	3	1	1	2	3
F	3	7	6,6	6,8	2	5	1	3	3	1	1	1	5	5	5	5	5	1	1	1	1	3	7	12	8	20	5	1	3	3	5	5	3	5	1	5	1	3	1	1	1	5	4	1	5	5	1	5	1
F	2	8,9	8,6	8,75	1	5	5	5	5	5	5	5	5	5	5	5	5	5	3	5	5	5	23	20	20	20	1	2	2	2	1	1	3	1	1	2	1	1	1	1	2	1	2	2	3	1	1	3	1
F	3	1,3	0,9	1,1	2	4	4	4	4	3	5	4	3	3	3	2	2	4	5	4	5	5	23	16	15	10	2	3	5	3	2	2	4	3	3	2	2	1	4	2	3	4	4	3	2	1	1	4	1
F	4	7,8	7,4	7,6	1	5	5	4	5	5	5	5	5	5	5	5	5	4	5	5	5	5	24	19	20	20	5	4	4	4	4	4	5	5	5	5	4	4	4	4	4	4	5	5	4	4	5	5	5
F	4	5,7	5,5	5,6	1	4	5	4	5	5	5	5	4	4	3	3	3	3	2	2	4	3	14	18	19	13	2	2	2	1	3	1	3	1	3	2	3	2	2	3	2	3	2	2	1	2	4	3	4
F	3	9	8,8	8,9	1	5	3	4	5	4	5	4	4	5	4	4	5	4	5	5	5	5	24	17	17	18	3	4	5	4	3	5	4	4	3	3	5	3	4	3	2	4	3	4	4	4	3	3	5
F	4	11,5	10,5	11	1	4	3	4	5	2	5	5	4	4	3	2	4	3	5	5	5	2	20	16	16	13	3	4	4	4	3	2	4	4	5	4	4	3	4	3	4	2	3	3	2	4	1	4	3
F	2	6,1	5,6	5,85	1	5	3	4	5	4	4	5	3	5	3	3	3	3	4	3	4	4	18	17	16	14	2	3	3	2	3	3	3	2	2	2	2	3	4	3	3	2	3	3	2	3	2	2	4
F	2	8,9	8,3	8,6	2	4	3	3	3	3	5	5	2	5	3	1	3	1	2	2	3	1	9	13	15	12	2	2	3	2	2	1	2	1	2	1	5	2	3	2	1	2	3	3	1	2	1	2	3
F	4	7,1	6,7	6,9	1	4	2	2	2	2	3	3	3	5	5	4	5	2	2	2	2	2	10	10	11	19	3	3	2	3	3	3	3	3	5	2	4	3	3	3	3	4	2	2	3	3	3	1	4
F	2	7,3	6,7	7	1	2	2	2	5	1	3	4	3	3	2	1	2	2	3	3	3	2	13	11	11	8	1	1	3	2	1	1	1	3	2	1	1	4	4	1	1	4	1	1	1	1	4	4	3
F	4	8,7	8,2	8,45	1	4	4	3	4	4	4	3	3	4	4	4	4	4	4	5	4	4	21	15	14	16	2	2	3	3	3	5	2	3	2	2	3	4	2	2	3	4	2	1	3	2	3	4	1
F	3	14,5	12,5	13,5	1	3	4	4	2	5	4	4	2	4	4	3	3	4	4	3	4	4	19	13	15	14	3	3	4	4	3	3	3	4	3	3	4	3	3	4	3	4	3	4	3	3	3	4	4
F	3	4,7	4	4,35	2	4	4	3	5	4	4	4	1	3	4	3	4	3	4	4	4	4	19	16	13	14	3	2	4	2	3	3	4	3	2	3	4	2	3	3	3	3	3	3	4	2	3	1	2
F	2	12	11	11,5	1	5	3	4	4	5	5	5	5	5	4	3	3	5	5	5	3	3	21	16	20	15	4	2	3	1	2	3	4	3	1	4	3	5	4	3	3	4	3	3	2	2	3	1	5
F	3	8,2	7,7	7,95	2	5	3	4	5	4	4	3	2	3	3	1	2	4	3	3	4	4	18	17	13	9	3	2	4	2	2	3	2	3	2	2	4	3	4	3	3	1	3	3	2	1	3	3	4
M	4	6,3	4	5,15	3	5	5	5	5	3	5	5	1	5	5	5	5	5	5	5	5	5	25	20	14	20	3	1	3	1	3	5	3	3	4	2	4	2	3	3	2	1	3	5	4	3	1	4	3
M	4	9,7	9	9,35	1	3	3	4	4	3	3	3	3	3	3	3	3	3	3	3	3	3	15	14	12	12	3	4	2	2	2	3	3	3	3	2	1	2	3	3	3	1	2	3	1	1	1	3	3
M	4	3,5	2,8	3,15	1	4	5	5	5	4	5	5	1	5	4	3	4	5	5	5	5	5	25	19	15	16	4	4	3	4	4	4	5	5	4	4	3	4	5	4	5	5	4	4	4	4	4	4	5
F	4	5,9	5,6	5,75	1	5	5	5	5	5	5	5	5	5	5	5	5	5	5	5	5	5	25	20	20	20	3	2	4	2	3	4	3	3	3	2	2	3	3	3	3	4	3	3	3	4	3	4	4
F	4	2,8	1,7	2,25	2	3	4	5	3	3	3	5	2	5	1	3	1	1	2	1	5	2	11	15	13	10	4	3	2	2	3	3	2	3	3	3	3	2	3	3	3	3	4	4	2	3	2	3	4
F	4	6,3	5,1	5,7	1	5	5	5	5	1	2	1	1	2	1	2	3	5	2	5	3	2	17	20	5	8	3	2	2	1	3	2	1	1	3	1	2	3	3	4	3	2	2	4	2	2	3	4	5
F	3	3,9	2,5	3,2	1	2	2	2	3	3	2	5	3	2	2	2	3	4	3	3	4	5	19	9	13	9	3	5	1	2	3	2	4	2	3	3	3	1	3	3	3	3	3	3	3	3	3	4	4
F	4	4,9	4,2	4,55	1	5	5	5	5	5	5	5	3	4	5	2	5	5	5	5	5	5	25	20	18	16	5	2	4	4	5	5	2	4	4	2	2	2	5	5	5	4	2	4	5	4	1	5	5
F	4	14	11	12,5	1	4	4	5	4	1	2	4	3	2	3	3	3	2	3	3	4	4	16	17	10	11	5	4	4	4	3	4	2	5	4	3	2	5	3	5	3	4	4	4	3	5	1	5	5
F	4	6,1	5,4	5,75	1	3	4	2	1	3	3	5	1	3	3	1	3	4	2	5	5	3	19	10	12	10	3	2	2	2	4	4	3	3	4	3	2	1	3	4	3	1	3	1	3	2	1	5	3
M	5	14	12	13	1	3	3	3	3	4	4	4	2	2	1	2	1	5	3	4	4	4	20	12	14	6	3	3	3	4	3	2	2	3	3	3	3	3	4	4	3	4	3	2	2	4	4	1	3
M	3	14,5	14,5	14,5	1	4	3	5	5	4	5	5	3	4	4	3	3	5	3	3	4	4	19	17	17	14	3	3	4	4	3	4	4	4	2	2	5	1	3	2	2	3	3	4	4	3	3	2	3
F	4	3,8	4	3,9	1	5	4	3	4	4	4	3	2	5	5	3	5	4	4	4	4	4	20	16	13	18	2	1	5	2	2	2	1	4	4	1	2	2	4	4	3	3	1	2	1	3	2	4	5
F	5	17	15,5	16,25	2	5	5	5	5	5	5	5	5	5	5	5	5	5	5	5	5	5	25	20	20	20	3	4	3	4	4	4	4	4	4	4	3	3	4	4	4	4	4	4	5	5	3	5	3
F	2	1,3	1,2	1,25	1	5	5	5	5	5	3	3	4	5	3	3	4	4	4	4	4	4	20	20	15	15	4	4	4	4	4	5	4	3	3	3	5	2	4	5	3	4	4	5	3	5	3	5	4
F	3	5,2	5,5	5,35	1	5	5	5	5	5	5	5	3	5	5	4	5	5	4	4	5	5	23	20	18	19	1	1	5	1	2	4	3	4	4	2	4	5	5	3	2	4	2	2	3	4	4	4	4
F	4	16,5	16	16,25	1	1	1	5	5	1	5	4	3	5	3	1	3	1	5	5	5	1	17	12	13	12	1	4	2	2	5	5	5	5	1	2	3	5	5	4	4	2	2	2	2	2	3	3	4
F	4	18,5	19,5	19	1	5	5	5	5	4	5	5	5	5	2	2	4	4	3	4	5	5	21	20	19	13	3	3	3	3	4	4	4	3	2	3	3	2	2	2	3	2	2	3	2	4	1	2	2
F	2	11,5	11	11,25	1	1	1	1	1	2	3	3	3	1	1	1	1	3	2	2	2	3	12	4	11	4	1	3	4	2	3	1	3	4	3	2	1	3	3	2	2	3	1	2	1	3	1	4	3
F	4	16,5	14,5	15,5	1	5	5	5	5	4	3	3	2	4	4	4	4	5	5	5	5	5	25	20	12	16	3	3	5	1	3	4	3	3	3	3	4	3	4	3	3	4	2	2	3	3	2	4	3
M	2	10,5	10,5	10,5	2	4	4	4	4	5	5	4	5	4	4	2	2	5	4	4	5	3	21	16	19	12	3	2	5	3	3	2	4	2	4	2	4	5	4	3	2	4	2	5	2	4	3	4	4
M	2	15	14,5	14,75	1	4	4	4	4	2	4	3	2	3	3	2	3	3	3	3	4	3	16	16	11	11	3	4	5	4	3	3	4	5	4	4	4	4	5	4	4	4	5	5	3	3	3	3	4
M	3	15,5	12,5	14	1	3	3	1	3	1	1	1	1	1	1	1	1	1	1	1	1	1	5	10	4	4	3	2	2	1	1	4	1	3	4	1	2	1	3	1	2	3	1	1	2	2	1	4	3
M	4	5,3	5,3	5,3	3	5	4	4	5	4	5	5	2	5	3	3	4	4	4	4	4	4	20	18	16	15	2	2	5	3	3	4	4	3	3	3	4	3	4	3	3	4	2	3	3	4	3	3	3
M	3	29	29	29	1	4	5	1	5	5	4	5	5	5	5	5	5	3	1	2	4	2	12	15	19	20	1	1	5	1	1	2	3	1	3	2	1	1	2	1	1	1	2	1	2	1	3	1	1
M	2	14,5	14	14,25	2	5	5	5	5	5	5	5	5	5	5	5	5	5	1	5	5	5	21	20	20	20	1	1	5	4	1	2	3	1	1	1	1	1	5	1	1	5	1	5	1	1	3	2	1
M	3	16,5	16	16,25	1	4	5	5	5	5	5	3	5	3	4	5	5	5	4	5	5	5	24	19	18	17	2	2	1	2	2	3	5	4	4	3	3	1	3	4	3	4	4	4	3	4	5	4	5
M	4	13,5	13,5	13,5	2	5	4	4	3	4	4	3	1	3	4	3	3	4	4	4	4	3	19	16	12	13	3	4	5	4	3	4	2	1	3	4	2	2	2	4	3	2	3	3	3	3	3	3	1
M	2	14	13,5	13,75	1	5	5	5	5	4	4	2	4	5	5	5	5	5	5	5	5	5	25	20	14	20	2	2	1	2	2	5	1	2	1	1	4	1	5	3	2	4	2	4	4	5	5	5	1
M	3	11,5	11	11,25	1	4	5	5	5	3	4	4	4	5	5	4	5	2	2	4	2	2	12	19	15	19	2	3	4	1	3	2	1	4	4	4	4	3	5	3	3	4	5	3	4	4	4	5	4
M	4	8,6	9,5	9,05	1	3	4	4	1	5	5	5	4	3	3	1	2	2	1	1	4	1	9	12	19	9	1	1	2	5	2	3	3	5	2	3	1	1	3	2	5	3	2	3	4	5	1	1	2
M	4	8,7	8,6	8,65	1	4	4	3	5	5	5	5	4	4	3	2	4	3	3	4	4	3	17	16	19	13	4	2	3	5	2	3	1	2	1	1	2	3	5	2	3	5	2	1	1	2	1	3	4
M	3	14,5	12,5	13,5	1	3	4	3	4	4	5	4	3	2	3	2	3	4	4	4	4	4	20	14	16	10	3	2	5	3	3	2	3	4	4	3	5	4	4	3	3	3	3	2	2	4	4	4	4
M	4	17,5	16	16,75	2	5	5	5	5	5	5	5	5	4	4	4	4	4	4	4	4	4	20	20	20	16	5	4	4	4	3	4	5	5	5	4	4	4	4	4	4	4	4	4	4	4	5	5	3
M	2	17,5	17,5	17,5	1	4	4	4	3	4	4	3	1	4	2	3	3	4	3	4	2	4	17	15	12	12	1	1	4	4	2	1	1	1	1	2	2	1	3	1	2	1	1	2	1	1	1	1	3
M	5	8,3	7,8	8,05	1	3	2	2	2	2	2	2	2	3	4	4	4	3	3	2	2	3	13	9	8	15	1	2	3	1	1	1	4	2	2	2	2	1	3	3	2	2	1	2	1	2	1	2	1
M	4	9,3	9,2	9,25	2	5	5	5	5	4	5	5	5	5	5	3	5	5	5	5	5	5	25	20	19	18	4	2	1	1	4	4	4	3	3	4	5	5	4	4	4	5	4	4	5	4	4	4	4
M	3	7	6,8	6,9	1	5	5	5	5	4	5	5	3	5	4	3	4	4	4	4	5	5	22	20	17	16	3	2	4	2	2	3	2	3	4	3	2	1	4	5	4	4	3	4	2	4	1	5	5
M	4	6,7	6,4	6,55	1	4	4	3	5	4	5	5	5	4	5	3	4	5	5	3	3	4	20	16	19	16	4	4	5	2	2	5	3	2	4	3	3	4	2	3	4	5	4	3	3	3	2	3	5
M	2	1,2	1,2	1,2	2	5	4	4	5	2	3	3	3	2	4	4	4	5	5	4	5	4	23	18	11	14	4	4	5	5	4	4	4	5	5	3	3	5	5	5	5	4	4	4	4	5	4	5	4
M	4	14,5	15,5	15	1	5	3	5	5	2	5	5	5	5	5	3	5	1	5	5	5	5	21	18	17	18	4	3	5	1	4	5	5	4	4	5	4	4	4	4	3	3	4	5	5	5	4	5	5
M	4	14,5	11	12,75	2	5	5	5	5	5	5	5	5	5	5	5	5	5	5	5	5	5	25	20	20	20	2	4	5	5	2	5	3	3	3	4	4	1	5	3	4	4	3	3	4	4	2	5	3
M	4	10	9,6	9,8	2	5	5	5	5	2	5	5	3	5	4	4	4	5	5	5	5	5	25	20	15	17	4	3	5	4	4	5	4	5	3	4	4	3	5	4	4	2	3	4	5	5	4	5	5
M	3	8,8	8,9	8,85	1	4	4	3	5	2	2	2	1	2	2	2	2	3	2	3	2	1	11	16	7	8	4	4	3	3	3	4	5	4	2	5	5	5	3	3	5	5	4	3	3	4	2	3	2
M	4	7	6,8	6,9	2	4	4	3	4	2	4	2	2	5	4	3	4	3	3	3	3	3	15	15	10	16	4	3	5	3	3	5	3	3	3	3	2	4	2	3	3	3	3	4	4	2	1	4	5
M	3	12	11	11,5	1	4	4	3	4	4	5	5	5	2	2	1	2	4	3	4	4	4	19	15	19	7	2	2	5	4	2	2	5	4	4	4	2	3	4	4	5	4	3	3	1	1	1	1	3
M	4	12	11	11,5	3	5	4	4	3	4	5	2	3	3	4	1	3	5	2	3	4	5	19	16	14	11	4	3	3	4	2	2	3	2	3	4	3	4	4	4	3	2	4	2	2	3	3	4	3
M	2	14	13	13,5	1	4	5	4	5	4	5	5	3	5	5	4	4	3	3	5	2	4	17	18	17	18	3	4	4	4	2	1	3	1	1	3	2	1	4	3	4	4	4	3	2	5	2	3	3
M	5	3,1	2,8	2,95	2	3	4	3	2	5	5	5	5	3	2	1	4	3	1	4	3	2	13	12	20	10	2	1	4	1	3	2	2	5	2	1	2	4	3	3	2	2	3	1	2	1	2	1	3
M	4	9,3	9,5	9,4	1	1	1	1	1	5	5	5	5	5	5	5	5	5	5	5	5	5	25	4	20	20	3	1	1	5	1	3	5	1	5	5	5	1	1	1	5	1	1	5	3	3	1	5	1
M	4	4	3,9	3,95	2	5	5	5	5	5	5	5	5	4	4	5	5	5	4	5	5	4	23	20	20	18	4	5	2	2	3	3	4	5	4	4	5	3	3	3	5	4	4	3	5	4	1	4	5
M	4	8,9	9,2	9,05	1	5	5	5	5	5	5	5	3	5	4	3	4	4	4	3	3	4	18	20	18	16	4	4	3	2	3	4	4	3	3	4	3	3	3	4	4	3	4	4	4	4	3	4	3
M	2	16	14	15	1	5	5	5	5	5	5	5	5	4	4	4	4	4	4	4	4	4	20	20	20	16	2	2	5	2	2	2	4	3	3	4	4	2	5	4	4	3	3	4	4	4	2	4	4
M	4	9,3	9	9,15	1	5	5	5	5	5	5	5	5	5	5	3	5	5	4	5	5	5	24	20	20	18	3	2	3	3	4	3	2	4	3	4	5	3	3	4	4	4	4	3	3	3	2	3	5
M	4	8,8	8,5	8,65	1	5	4	5	5	4	5	5	3	5	4	3	4	4	5	4	4	4	21	19	17	16	3	4	5	3	4	5	4	4	4	3	3	2	4	3	4	3	4	4	4	4	4	4	4
M	5	4,6	5,3	4,95	1	5	5	5	5	5	5	5	4	5	5	4	5	5	4	5	5	5	24	20	19	19	5	5	3	5	5	5	4	5	4	5	5	4	4	5	5	4	5	5	4	4	5	4	5
M	3	1,3	5,9	3,6	1	5	5	5	5	4	5	5	1	4	5	3	5	4	4	3	4	4	19	20	15	17	4	4	2	4	4	5	3	3	3	4	4	4	4	4	4	4	4	3	4	3	2	2	4
M	4	10	9,9	9,95	1	5	4	5	5	4	5	5	2	5	5	4	5	5	4	5	3	4	21	19	16	19	5	2	5	1	3	4	3	5	4	4	3	4	5	4	5	3	4	5	5	5	4	5	1
M	4	13,5	13	13,25	1	5	5	5	5	5	5	5	5	5	5	5	5	5	5	5	5	5	25	20	20	20	4	5	5	5	4	5	4	5	4	4	5	4	4	5	4	5	4	4	4	4	3	4	5
M	4	13,5	13	13,25	1	5	5	5	5	3	5	5	5	5	5	5	5	5	5	5	5	5	25	20	18	20	3	3	3	1	2	3	3	4	3	3	5	1	3	3	3	5	3	1	3	3	1	3	5
F	3	3,5	3,4	3,45	1	3	2	3	3	3	4	4	4	4	4	3	4	4	3	3	4	4	18	11	15	15	3	2	4	4	3	4	3	2	4	3	2	3	5	3	3	1	3	1	3	4	1	4	5
M	3	7,7	7,6	7,65	1	5	5	5	5	5	5	5	1	5	5	3	5	5	3	5	5	5	23	20	16	18	5	4	3	5	4	5	4	5	3	5	5	1	3	3	3	4	3	4	5	4	5	1	5
M	2	14,5	15	14,75	1	5	5	5	5	1	4	4	5	5	5	5	5	5	5	5	5	5	25	20	14	20	3	2	3	5	3	3	3	3	3	3	3	3	3	3	3	3	3	3	3	3	1	5	2
M	2	12,5	12,5	12,5	1	3	2	5	2	3	2	2	5	2	1	5	3	3	4	5	2	3	17	12	12	11	3	3	2	3	3	4	4	4	3	3	4	5	5	5	5	3	4	3	4	4	4	4	4
M	2	13,5	12	12,75	1	5	5	5	5	5	5	5	5	5	5	5	5	5	5	4	4	5	23	20	20	20	3	3	2	2	2	3	4	2	3	2	3	2	3	2	2	1	2	3	2	3	2	4	1
M	2	18,5	18,5	18,5	2	5	5	5	5	5	5	5	4	4	4	4	5	4	5	4	4	4	21	20	19	17	4	2	2	2	2	2	2	2	2	3	5	5	3	3	3	2	4	4	3	3	5	2	5
M	5	6,9	6,3	6,6	3	4	4	3	5	2	4	3	3	4	3	2	2	4	4	3	4	3	18	16	12	11	2	2	2	4	3	4	2	3	2	4	3	2	4	2	4	3	2	3	4	3	2	4	3
M	4	12	11,5	11,75	2	5	5	5	5	3	5	5	4	3	2	3	3	3	4	4	5	3	19	20	17	11	2	1	5	1	3	2	1	2	3	3	1	1	3	4	2	2	4	2	1	1	1	5	4
F	2	8,8	8,3	8,55	2	4	3	3	3	3	5	5	2	5	3	1	3	1	2	2	3	1	9	13	15	12	3	2	3	2	3	3	3	3	3	2	4	2	3	3	3	3	2	2	2	2	3	4	3
F	4	7,1	6,7	6,9	1	4	2	2	2	2	3	3	3	5	5	4	5	2	2	2	2	2	10	10	11	19	1	1	5	1	2	2	2	3	3	2	4	5	5	1	1	4	1	1	3	1	3	2	5
F	2	8,3	7,7	8	1	2	2	2	5	1	3	4	3	3	2	1	2	2	3	3	3	2	13	11	11	8	4	5	2	5	3	5	5	3	3	4	4	5	3	3	4	5	3	5	5	5	3	5	5
M	4	8,5	8,2	8,35	1	4	4	3	4	4	4	3	3	4	4	4	4	4	4	5	4	4	21	15	14	16	3	2	4	3	2	1	3	2	1	1	1	2	2	2	3	4	3	4	2	1	2	1	1
F	3	13,4	12,5	12,95	3	3	4	4	2	5	4	4	2	4	4	3	3	4	4	3	4	4	19	13	15	14	1	5	3	1	3	5	5	1	4	4	1	1	3	4	4	3	3	3	2	5	1	4	3
F	3	4	3,8	3,9	2	4	4	3	5	4	4	4	1	3	4	3	4	3	4	4	4	4	19	16	13	14	2	3	2	3	2	4	3	3	4	3	2	1	4	3	2	4	4	2	2	4	2	1	4
F	2	11	11	11	1	5	3	4	4	5	5	5	5	5	4	3	3	5	5	5	3	3	21	16	20	15	1	3	3	3	2	3	4	3	3	3	2	1	3	3	2	3	4	4	5	4	1	3	3
F	3	8,2	7,7	7,95	2	5	3	4	5	4	4	3	2	3	3	1	2	4	3	3	4	4	18	17	13	9	1	1	5	1	1	3	2	3	3	1	4	4	3	3	1	2	3	2	3	2	2	5	5
M	4	6,3	4	5,15	3	5	5	5	5	3	5	5	1	5	5	5	5	5	5	5	5	5	25	20	14	20	2	4	2	1	3	2	4	3	3	3	2	1	2	2	2	2	2	5	1	3	3	3	4
M	3	9,5	9	9,25	3	3	3	4	4	3	3	3	3	3	3	3	3	3	3	3	3	3	15	14	12	12	4	4	4	2	3	4	4	5	2	3	3	3	4	4	4	5	4	4	3	1	1	2	3
M	4	3,5	2,8	3,15	1	4	5	5	5	4	5	5	1	5	4	3	4	5	5	5	5	5	25	19	15	16	5	1	3	3	5	5	3	5	1	5	1	3	1	1	1	5	4	1	5	5	1	5	1
F	4	5,9	5,6	5,75	1	5	5	5	5	5	5	5	5	5	5	5	5	5	5	5	5	5	25	20	20	20	1	2	2	2	1	1	3	1	1	2	1	1	1	1	2	1	2	2	3	1	1	3	1
F	4	2,8	1,7	2,25	2	3	4	5	3	3	3	5	2	5	1	3	1	1	2	1	5	2	11	15	13	10	2	3	5	3	2	2	4	3	3	2	2	1	4	2	3	4	4	3	2	1	1	4	1
M	4	6,3	5,1	5,7	1	5	5	5	5	1	2	1	1	2	1	2	3	5	2	5	3	2	17	20	5	8	5	4	4	4	4	4	5	5	5	5	4	4	4	4	4	4	5	5	4	4	5	5	5
F	3	3,9	2,5	3,2	1	2	2	2	3	3	2	5	3	2	2	2	3	4	3	3	4	5	19	9	13	9	2	2	2	1	3	1	3	1	3	2	3	2	2	3	2	3	2	2	1	2	4	3	4
F	4	4,9	4,2	4,55	1	5	5	5	5	5	5	5	3	4	5	2	5	5	5	5	5	5	25	20	18	16	3	4	5	4	3	5	4	4	3	3	5	3	4	3	2	4	3	4	4	4	3	3	5
F	4	14	11	12,5	1	4	4	5	4	1	2	4	3	2	3	3	3	2	3	3	4	4	16	17	10	11	3	4	4	4	3	2	4	4	5	4	4	3	4	3	4	2	3	3	2	4	1	4	3
M	5	3,1	2,8	2,95	2	3	4	3	2	5	5	5	5	3	2	1	4	3	1	4	3	2	13	12	20	10	2	3	3	2	3	3	2	2	2	2	2	3	4	3	3	2	3	3	2	3	2	2	2
M	4	9,3	9,5	9,4	1	1	1	1	1	5	5	5	5	5	5	5	5	5	5	5	5	5	25	4	20	20	2	2	3	2	2	1	2	1	2	1	5	2	3	2	1	2	3	3	1	2	1	2	3
M	4	4	3,9	3,95	2	5	5	5	5	5	5	5	5	4	4	5	5	5	4	5	5	4	23	20	20	18	3	3	2	3	3	3	3	3	5	2	4	3	3	3	3	2	2	2	3	3	3	1	4
M	4	8,9	9,2	9,05	1	5	5	5	5	5	5	5	3	5	4	3	4	4	4	3	3	4	18	20	18	16	1	1	3	2	1	1	1	3	2	1	1	4	4	1	1	4	1	1	1	1	4	4	3
M	2	16	14	15	1	5	5	5	5	5	5	5	5	4	4	4	4	4	4	4	4	4	20	20	20	16	2	2	3	3	3	5	2	3	2	2	3	4	2	2	3	2	2	1	3	2	3	4	1
M	4	9,3	9	9,15	1	5	5	5	5	5	5	5	5	5	5	3	5	5	4	5	5	5	24	20	20	18	3	3	4	4	3	3	3	4	3	3	4	3	3	4	3	4	3	4	3	3	3	4	4
M	4	8,8	8,5	8,65	1	5	4	5	5	4	5	5	3	5	4	3	4	4	5	4	4	4	21	19	17	16	3	2	4	2	3	3	2	3	2	3	4	2	2	2	3	3	2	3	4	2	3	1	2
M	5	4,6	5,3	4,95	1	5	5	5	5	5	5	5	4	5	5	4	5	5	4	5	5	5	24	20	19	19	4	2	3	1	2	3	4	3	1	4	3	5	4	3	3	4	3	3	2	2	3	1	5
M	3	1,3	5,9	3,6	1	5	5	5	5	4	5	5	1	4	5	3	5	4	4	3	4	4	19	20	15	17	3	2	4	2	2	3	2	3	2	2	4	3	4	3	3	1	3	3	2	1	3	3	4
M	4	10	9,9	9,95	1	5	4	5	5	4	5	5	2	5	5	4	5	5	4	5	3	4	21	19	16	19	3	1	3	1	3	5	3	2	2	2	4	2	2	2	2	1	3	5	2	3	1	4	3
M	4	13,5	13	13,25	1	5	5	5	5	5	5	5	5	5	5	5	5	5	5	5	5	5	25	20	20	20	3	4	2	2	2	2	3	3	3	2	1	2	3	3	3	1	2	3	1	1	1	3	3
M	4	13,5	13	13,25	1	5	5	5	5	3	5	5	5	5	5	5	5	5	5	5	5	5	25	20	18	20	4	4	3	4	4	4	2	2	2	4	3	4	5	4	5	5	4	4	4	4	4	4	5
F	3	3,5	3,4	3,45	1	3	2	3	3	3	4	4	4	4	4	3	4	4	3	3	4	4	18	11	15	15	3	2	4	2	3	4	3	3	3	2	2	3	3	3	3	4	3	3	3	4	3	4	4
M	3	7,7	7,6	7,65	1	5	5	5	5	5	5	5	1	5	5	3	5	5	3	5	5	5	23	20	16	18	4	3	2	2	3	2	2	3	3	3	3	2	3	2	2	2	4	4	2	3	2	3	4
M	2	14,5	15	14,75	1	5	5	5	5	1	4	4	5	5	5	5	5	5	5	5	5	5	25	20	14	20	3	2	2	1	3	2	1	1	3	1	2	3	3	4	3	2	2	4	2	2	3	2	5
F	3	8,2	7,7	7,95	2	5	3	4	5	4	4	3	2	3	3	1	2	4	3	3	4	4	18	17	13	9	3	5	1	2	3	2	4	2	3	3	3	1	3	3	3	3	3	3	3	3	3	4	4
M	4	6,3	4	5,15	3	5	5	5	5	3	5	5	1	5	5	5	5	5	5	5	5	5	25	20	14	20	5	2	4	2	5	5	2	4	2	2	2	2	5	5	5	4	3	3	2	4	2	5	5
F	4	9,7	9	9,35	1	3	3	4	4	3	3	3	3	3	3	3	3	3	3	3	3	3	15	14	12	12	5	4	4	2	3	4	2	5	2	3	2	5	3	5	3	4	4	4	3	5	1	3	3
M	4	3,5	2,8	3,15	1	4	5	5	5	4	5	5	1	5	4	3	4	5	5	5	5	5	25	19	15	16	3	2	2	2	4	2	3	3	4	3	2	1	3	4	3	1	3	1	3	2	1	5	3
F	4	5,9	5,6	5,75	1	5	5	5	5	5	5	5	5	5	5	5	5	5	5	5	5	5	25	20	20	20	3	3	3	4	3	2	2	3	3	3	3	3	4	4	3	4	3	2	2	4	4	1	3
F	4	2,8	1,7	2,25	2	3	4	5	3	3	3	5	2	5	1	3	1	1	2	1	5	2	11	15	13	10	3	3	4	4	3	4	4	4	2	2	5	1	3	2	2	3	3	4	4	3	3	2	3
F	4	6,3	5,1	5,7	1	5	5	5	5	1	2	1	1	2	1	2	3	5	2	5	3	2	17	20	5	8	2	1	5	2	2	2	1	4	4	1	2	2	3	4	3	3	1	2	1	3	3	4	5
F	3	3,9	2,5	3,2	1	2	2	2	3	3	2	5	3	2	2	2	3	4	3	3	4	5	19	9	13	9	3	4	3	2	4	4	2	2	4	4	3	3	2	4	4	3	3	4	2	5	3	5	3
F	4	4,9	4,2	4,55	1	5	5	5	5	5	5	5	3	4	5	2	5	5	5	5	5	5	25	20	18	16	4	4	4	4	4	5	4	3	3	3	5	2	4	5	3	4	4	5	3	2	3	5	4
F	4	14	11	12,5	1	4	4	5	4	1	2	4	3	2	3	3	3	2	3	3	4	4	16	17	10	11	1	1	5	1	2	4	3	4	4	2	4	5	5	3	2	4	2	2	3	4	4	4	4
M	5	3,1	2,8	2,95	2	3	4	3	2	5	5	5	5	3	2	1	4	3	1	4	3	2	13	12	20	10	3	2	3	2	3	3	3	3	3	2	4	2	3	3	3	3	2	2	2	2	3	4	3
M	4	9,3	9,5	9,4	1	1	1	1	1	5	5	5	5	5	5	5	5	5	5	5	5	5	25	4	20	20	1	1	5	1	2	2	2	3	3	2	4	5	5	1	1	4	1	1	3	1	3	2	5
M	4	4	3,9	3,95	2	5	5	5	5	5	5	5	5	4	4	5	5	5	4	5	5	4	23	20	20	18	4	5	2	5	3	5	5	3	3	4	4	5	3	3	4	5	3	5	5	5	3	5	5
M	4	8,9	9,2	9,05	1	5	5	5	5	5	5	5	3	5	4	3	4	4	4	3	3	4	18	20	18	16	3	2	4	3	2	3	3	2	1	1	1	2	2	2	3	4	3	4	2	1	2	1	1
F	2	16	14	15	1	5	5	5	5	5	5	5	5	4	4	4	4	4	4	4	4	4	20	20	20	16	1	5	3	1	3	5	5	1	4	4	1	1	3	4	4	3	3	3	5	5	1	4	3
M	4	9,3	9	9,15	1	5	5	5	5	5	5	5	5	5	5	3	5	5	4	5	5	5	24	20	20	18	2	3	2	3	2	4	3	3	4	3	4	1	4	3	3	4	4	2	2	4	2	1	4
M	4	8,8	8,5	8,65	1	5	4	5	5	4	5	5	3	5	4	3	4	4	5	4	4	4	21	19	17	16	1	3	3	3	2	3	4	3	3	3	4	1	3	3	3	3	4	4	5	4	1	3	3
M	5	4,6	5,3	4,95	1	5	5	5	5	5	5	5	4	5	5	4	5	5	4	5	5	5	24	20	19	19	1	1	3	3	1	3	2	3	3	1	4	4	3	3	1	2	3	2	3	2	2	5	5
M	3	1,3	5,9	3,6	1	5	5	5	5	4	5	5	1	4	5	3	5	4	4	3	4	4	19	20	15	17	2	4	2	1	3	2	4	3	3	3	2	1	2	2	2	2	2	5	1	3	3	3	4
M	4	10	9,9	9,95	1	5	4	5	5	4	5	5	2	5	5	4	5	5	4	5	3	4	21	19	16	19	4	2	2	2	3	4	4	5	2	3	3	3	2	2	3	3	3	4	3	1	1	2	3
M	4	13,5	13	13,25	1	5	5	5	5	5	5	5	5	5	5	5	5	5	5	5	5	5	25	20	20	20	5	1	3	3	5	5	3	5	1	5	1	3	1	1	1	5	4	1	5	5	1	5	1
F	4	8,7	8,2	8,45	1	4	4	3	4	4	4	3	3	4	4	4	4	4	4	5	4	4	21	15	14	16	1	2	2	2	1	1	3	1	1	2	1	1	1	1	2	1	2	2	3	1	1	3	1
F	3	14,5	12,5	13,5	1	3	4	4	2	5	4	4	2	4	4	3	3	4	4	3	4	4	19	13	15	14	2	3	5	3	2	2	4	3	3	2	2	1	4	2	3	4	4	3	2	1	1	4	1
F	3	4,7	4	4,35	2	4	4	3	5	4	4	4	1	3	4	3	4	3	4	4	4	4	19	16	13	14	5	4	4	4	4	4	5	5	5	5	4	4	3	3	4	4	5	5	4	4	5	5	5
F	2	12	11	11,5	1	5	3	4	4	5	5	5	5	5	4	3	3	5	5	5	3	3	21	16	20	15	2	2	2	1	3	1	3	1	3	2	3	2	2	3	2	3	2	2	1	2	4	3	4
F	3	8,2	7,7	7,95	2	5	3	4	5	4	4	3	2	3	3	1	2	4	3	3	4	4	18	17	13	9	3	4	5	4	3	5	4	4	3	3	5	3	4	3	2	4	3	4	4	4	3	3	5
M	4	6,3	4	5,15	3	5	5	5	5	3	5	5	1	5	5	5	5	5	5	5	5	5	25	20	14	20	3	4	4	4	3	2	4	4	5	4	4	3	4	3	4	2	3	3	2	4	1	4	3
M	4	9,7	9	9,35	1	3	3	4	4	3	3	3	3	3	3	3	3	3	3	3	3	3	15	14	12	12	2	3	3	2	3	3	3	2	2	2	2	3	4	3	3	2	3	3	2	3	2	2	4
M	4	3,5	2,8	3,15	1	4	5	5	5	4	5	5	1	5	4	3	4	5	5	5	5	5	25	19	15	16	2	2	3	2	2	1	2	1	2	1	5	2	3	2	1	2	3	3	1	2	1	2	3
M	4	5,9	5,6	5,75	1	5	5	5	5	5	5	5	5	5	5	5	5	5	5	5	5	5	25	20	20	20	3	3	2	3	3	3	3	3	5	2	4	3	3	3	3	4	2	2	3	3	3	1	4
F	4	2,8	1,7	2,25	2	3	4	5	3	3	3	5	2	5	1	3	1	1	2	1	5	2	11	15	13	10	1	1	3	2	1	1	1	3	2	1	1	4	4	1	1	4	1	1	1	1	4	4	3
M	4	6,3	5,1	5,7	1	5	5	5	5	1	2	1	1	2	1	2	3	5	2	5	3	2	17	20	5	8	2	2	3	3	3	5	2	3	2	2	3	4	2	2	3	4	2	1	3	2	3	4	1
F	3	3,9	2,5	3,2	1	2	2	2	3	3	2	5	3	2	2	2	3	4	3	3	4	5	19	9	13	9	3	3	2	2	3	3	3	2	3	3	2	3	3	2	3	4	3	2	3	3	3	4	4
F	4	4,9	4,2	4,55	1	5	5	5	5	5	5	5	3	4	5	2	5	5	5	5	5	5	25	20	18	16	3	2	2	2	3	3	4	3	2	3	4	2	3	3	3	3	3	3	4	2	3	1	2
F	4	14	11	12,5	1	4	4	5	4	1	2	4	3	2	3	3	3	2	3	3	4	4	16	17	10	11	4	2	3	1	2	3	4	3	1	4	3	5	4	3	3	4	3	3	2	2	3	1	5
M	5	3,1	2,8	2,95	2	3	4	3	2	5	5	5	5	3	2	1	4	3	1	4	3	2	13	12	20	10	3	2	4	2	2	3	2	3	2	2	4	3	4	3	3	1	3	3	2	1	3	3	4
M	4	9,3	9,5	9,4	1	1	1	1	1	5	5	5	5	5	5	5	5	5	5	5	5	5	25	4	20	20	3	1	3	1	3	2	2	2	4	2	4	2	3	3	2	1	3	5	4	3	1	4	3
M	4	4	3,9	3,95	2	5	5	5	5	5	5	5	5	4	4	5	5	5	4	5	5	4	23	20	20	18	3	4	2	2	2	3	3	3	3	2	1	2	3	3	3	1	2	3	1	1	1	3	3
M	4	8,9	9,2	9,05	1	5	5	5	5	5	5	5	3	5	4	3	4	4	4	3	3	4	18	20	18	16	4	2	3	4	4	4	5	5	4	4	3	3	3	4	3	3	4	4	3	3	4	4	5
M	2	16	14	15	1	5	5	5	5	5	5	5	5	4	4	4	4	4	4	4	4	4	20	20	20	16	3	2	4	2	3	3	3	3	3	2	2	3	3	3	3	4	3	1	3	4	3	4	4
M	4	9,3	9	9,15	1	5	5	5	5	5	5	5	5	5	5	3	5	5	4	5	5	5	24	20	20	18	4	3	2	2	3	3	2	3	3	1	2	2	3	3	3	3	4	1	2	3	2	3	4
M	4	8,8	8,5	8,65	1	5	4	5	5	4	5	5	3	5	4	3	4	4	5	4	4	4	21	19	17	16	3	2	2	1	3	2	1	1	3	1	2	3	3	4	3	2	2	4	2	2	3	4	5
M	5	4,6	5,3	4,95	1	5	5	5	5	5	5	5	4	5	5	4	5	5	4	5	5	5	24	20	19	19	3	5	1	2	3	2	4	2	3	3	3	2	3	3	3	3	3	3	3	3	2	3	3
M	3	1,3	5,9	3,6	1	5	5	5	5	4	5	5	1	4	5	3	5	4	4	3	4	4	19	20	15	17	5	2	2	2	2	3	2	4	4	2	2	2	5	5	5	4	2	4	5	2	1	5	5
M	4	10	9,9	9,95	1	5	4	5	5	4	5	5	2	5	5	4	5	5	4	5	3	4	21	19	16	19	5	2	4	2	3	4	2	3	2	3	2	5	3	2	3	4	4	2	2	2	1	5	5
M	4	13,5	13	13,25	1	5	5	5	5	5	5	5	5	5	5	5	5	5	5	5	5	5	25	20	20	20	3	2	2	2	4	4	3	3	4	3	2	1	3	4	3	2	3	2	3	2	1	5	3
M	4	13,5	13	13,25	1	5	5	5	5	3	5	5	5	5	5	5	5	5	5	5	5	5	25	20	18	20	3	3	3	4	3	2	2	3	3	3	3	3	1	4	3	2	3	2	2	4	4	1	3
F	3	3,5	3,4	3,45	1	3	2	3	3	3	4	4	4	4	4	3	4	4	3	3	4	4	18	11	15	15	3	3	4	1	3	4	4	4	2	2	5	1	3	2	2	3	3	4	4	3	3	2	3
M	3	7,7	7,6	7,65	1	5	5	5	5	5	5	5	1	5	5	3	5	5	3	5	5	5	23	20	16	18	2	1	5	2	2	2	1	4	4	1	2	2	4	4	3	3	2	2	1	3	2	4	5
M	2	14,5	15	14,75	1	5	5	5	5	1	4	4	5	5	5	5	5	5	5	5	5	5	25	20	14	20	3	4	3	2	2	1	4	4	4	4	3	2	4	2	4	4	4	2	5	5	3	5	3
F	3	8,2	7,7	7,95	2	5	3	4	5	4	4	3	2	3	3	1	2	4	3	3	4	4	18	17	13	9	4	4	2	4	4	5	4	3	3	3	5	2	4	2	3	4	2	5	3	5	3	5	4
M	4	6,3	4	5,15	3	5	5	5	5	3	5	5	1	5	5	5	5	5	5	5	5	5	25	20	14	20	1	1	5	1	2	4	3	4	4	2	4	5	5	3	2	4	2	2	3	4	4	4	4
M	4	9,7	9	9,35	1	3	3	4	4	3	3	3	3	3	3	3	3	3	3	3	3	3	15	14	12	12	3	2	4	2	2	3	2	3	2	2	4	3	4	3	3	1	3	3	2	1	3	3	4
M	4	9,3	9	9,15	1	5	5	5	5	5	5	5	5	5	5	3	5	5	4	5	5	5	24	20	20	18	3	1	3	1	3	5	3	3	4	2	4	2	3	3	2	1	3	5	4	3	1	4	3
M	4	8,8	8,5	8,65	1	5	4	5	5	4	5	5	3	5	4	3	4	4	5	4	4	4	21	19	17	16	3	4	2	2	2	3	3	3	3	2	1	2	3	3	3	1	2	2	1	1	1	3	3
M	5	4,6	5,3	4,95	1	5	5	5	5	5	5	5	4	5	5	4	5	5	4	5	5	5	24	20	19	19	4	4	3	4	2	4	2	5	3	3	3	4	5	2	5	5	4	4	4	3	4	4	4
M	3	1,3	5,9	3,6	1	5	5	5	5	4	5	5	4	4	5	3	5	4	4	3	4	4	19	20	18	17	3	2	4	2	3	4	3	3	3	2	2	3	3	2	3	4	3	3	3	2	3	4	4
M	4	10	9,9	9,95	1	5	4	5	5	4	5	5	2	5	5	4	5	5	4	5	3	4	21	19	16	19	4	3	2	2	3	3	2	3	3	3	3	2	3	3	2	3	2	2	2	3	2	3	4
M	4	13,5	13	13,25	1	5	5	5	5	5	5	5	5	5	5	5	5	5	5	5	5	5	25	20	20	20	2	2	2	1	3	2	1	1	3	1	2	3	3	4	3	2	2	4	2	2	3	4	5
M	4	13,5	13	13,25	1	5	5	5	5	5	5	5	5	5	5	5	5	5	5	5	5	5	25	20	20	20	3	5	1	2	3	2	4	2	3	3	3	1	3	3	3	3	3	3	3	3	3	2	4
F	3	3,5	3,4	3,45	1	3	4	3	4	4	4	4	4	4	4	3	4	4	3	3	4	4	18	14	16	15	5	2	2	4	5	5	2	4	4	2	2	2	5	2	5	4	2	4	5	4	1	5	5
M	4	13,5	13	13,25	1	5	5	5	5	4	5	5	5	5	5	5	5	5	5	5	5	5	25	20	19	20	5	1	4	2	3	4	2	5	4	3	2	5	3	2	3	4	4	4	3	5	1	5	5
M	4	13,5	13	13,25	1	5	5	5	5	3	5	5	5	5	5	5	5	5	5	5	5	5	25	20	18	20	3	1	2	2	2	3	3	3	3	2	1	2	3	3	3	1	2	3	1	1	1	3	3
F	3	3,5	3,4	3,45	1	5	4	3	4	4	4	4	4	4	4	3	4	4	3	3	4	4	18	16	16	15	4	4	3	4	4	3	5	5	4	4	3	4	5	4	5	5	4	4	4	4	4	4	5
M	3	7,7	7,6	7,65	1	5	5	5	5	5	5	5	4	4	5	4	5	5	4	5	5	5	24	20	19	18	3	2	4	2	3	4	3	3	3	2	2	3	3	3	3	4	3	3	3	4	3	4	4
M	2	14,5	15	14,75	1	5	5	5	5	4	4	4	4	5	5	5	5	5	5	5	5	5	25	20	16	20	4	3	2	2	3	3	2	2	3	2	3	2	3	3	3	3	4	4	2	3	2	3	4
F	1	9,7	9,7	9,7	1	5	4	4	5	5	5	4	4	4	4	4	4	4	4	4	4	4	20	18	18	16	5	4	5	5	4	5	4	5	5	4	4	4	5	5	5	5	4	4	4	4	5	5	4
F	1	7,6	7,7	7,65	1	4	4	3	4	5	5	5	4	4	4	4	3	4	4	4	4	4	20	15	19	15	4	4	5	5	4	2	2	5	5	4	4	4	4	4	4	3	3	4	4	4	4	3	4
F	1	5	4,6	4,8	1	5	4	4	5	5	4	3	4	4	4	3	4	3	4	4	4	4	19	18	16	15	4	3	4	4	3	5	2	4	4	3	1	2	5	4	3	4	2	4	4	2	1	2	2
F	1	6,5	6,5	6,5	1	5	5	5	5	5	5	5	5	5	3	4	5	3	4	4	4	4	19	20	20	17	5	4	5	5	5	5	4	5	5	5	5	5	5	5	5	5	5	5	5	4	5	5	5
F	1	3,8	3,7	3,75	1	5	5	5	4	5	5	5	5	4	4	3	4	4	4	4	4	4	20	19	20	15	4	4	5	3	5	4	4	4	4	4	4	4	4	5	4	3	4	4	4	5	5	5	5
M	1	11	11,1	11,05	2	5	5	4	4	4	5	4	5	5	4	4	4	4	4	4	5	4	21	18	18	17	4	4	5	4	4	4	3	4	5	3	4	4	4	4	4	4	4	4	4	3	5	4	5
M	1	8,4	8	8,2	2	4	5	4	5	5	5	5	3	5	5	3	5	5	4	4	4	3	20	18	18	18	4	4	5	5	4	4	4	4	3	4	4	5	4	3	4	3	2	3	3	4	3	3	4
M	1	8,1	7,9	8	1	5	5	4	3	4	4	4	3	5	4	4	5	5	5	5	5	5	25	17	15	18	3	4	4	5	2	4	4	4	4	4	4	3	4	4	3	2	4	4	4	4	3	4	4
F	1	7,7	6,5	7,1	2	4	5	4	5	4	4	4	5	4	3	4	3	4	4	4	4	4	20	18	17	14	5	4	5	5	4	5	4	5	4	4	5	4	5	5	5	4	5	5	4	4	5	5	4
F	1	5,4	5,3	5,35	1	4	5	4	4	5	5	4	3	5	4	4	4	4	5	5	4	4	22	17	17	17	5	4	5	5	4	5	4	5	5	5	4	4	5	5	4	4	4	4	4	5	4	5	5
M	1	6,5	6,4	6,45	1	4	3	4	4	4	5	3	4	4	4	4	4	4	4	5	4	4	21	15	16	16	5	4	4	5	4	4	4	5	4	4	4	4	5	3	4	4	4	4	4	4	3	3	5
M	1	12	11	11,5	1	5	4	3	5	5	4	4	4	4	4	4	4	4	4	5	5	5	23	17	17	16	4	4	5	5	3	4	3	4	4	3	3	4	4	4	4	2	3	3	2	4	4	5	4
F	1	8,3	8,2	8,25	1	4	3	5	5	4	5	5	5	3	4	3	4	4	5	4	5	4	22	17	19	14	4	3	3	2	4	5	3	4	4	3	4	2	4	3	4	4	4	3	4	4	3	4	4
F	1	5,5	5,5	5,5	2	5	4	4	5	3	4	4	5	3	4	4	3	4	5	5	5	4	23	18	16	14	4	4	1	4	4	5	1	4	3	4	4	3	4	4	4	4	3	3	3	4	4	5	3
F	1	8,4	8,3	8,35	1	5	4	4	5	4	5	5	4	5	4	3	5	4	4	5	5	4	22	18	18	17	4	5	5	4	4	4	4	4	5	3	5	3	4	3	4	3	2	3	3	4	5	5	4
F	1	6,8	6,4	6,6	1	4	4	4	5	5	5	5	3	4	4	3	4	4	4	4	4	4	20	17	18	15	4	3	4	4	3	4	4	4	3	3	4	2	3	3	3	2	3	3	3	4	5	4	4
F	1	6,4	6,2	6,3	1	4	4	4	5	5	5	5	5	5	5	4	5	4	5	5	5	5	24	17	20	19	4	3	4	4	4	5	3	4	4	2	4	3	4	4	4	3	3	4	4	3	5	3	4
M	1	10,5	10,2	10,35	3	4	4	3	4	4	4	4	4	5	5	5	5	5	5	5	5	5	25	15	16	20	4	4	5	5	3	1	4	5	3	4	4	4	4	4	5	1	4	3	3	5	1	5	5
F	1	8,2	8,3	8,25	1	5	4	5	5	4	4	4	4	5	5	4	5	3	4	5	4	3	19	19	16	19	4	5	3	5	4	4	4	5	5	4	5	3	4	3	4	3	4	4	4	4	4	4	5
M	1	6,1	5,9	6	2	4	4	4	4	4	4	4	4	4	4	4	4	4	5	4	4	4	21	16	16	16	4	4	5	4	4	5	4	4	5	4	4	3	5	5	5	4	4	4	4	5	5	5	4
M	1	5,9	5,4	5,65	1	5	5	4	5	4	5	4	4	4	4	4	5	5	5	5	4	4	23	19	17	17	4	5	5	4	4	5	3	3	4	3	5	5	4	4	2	5	4	5	2	4	4	5	5
M	1	8,8	8,5	8,65	1	5	5	4	4	5	5	5	5	5	5	5	5	4	4	5	4	5	22	18	20	20	4	4	4	3	5	4	4	3	3	4	4	3	4	5	5	4	4	5	4	3	3	3	4
M	1	9,2	9	9,1	1	5	4	4	5	5	5	4	5	4	3	4	5	4	5	5	4	4	22	18	19	16	5	4	5	5	4	5	4	5	5	4	4	4	5	5	5	5	4	4	4	4	5	5	4
F	1	8,7	8,5	8,6	1	4	4	3	4	4	5	5	3	3	4	4	5	4	5	4	4	4	21	15	17	16	4	4	5	5	4	4	4	5	5	4	4	4	4	4	4	3	3	4	4	4	4	3	4
F	1	9	8,1	8,55	3	3	4	4	5	5	4	5	4	4	4	5	5	5	4	4	4	4	21	16	18	18	4	3	4	4	3	2	2	4	4	3	1	2	5	4	3	4	2	4	4	2	1	2	2
F	1	9,2	9	9,1	3	5	5	5	5	5	5	5	5	5	5	4	5	5	4	5	5	4	23	20	20	19	5	4	5	5	5	5	4	5	5	5	5	5	5	5	5	5	5	5	5	4	5	5	5
F	1	6,4	6	6,2	2	5	5	4	4	5	5	5	3	4	4	3	4	4	5	4	4	5	22	18	18	15	4	4	5	3	5	4	4	4	4	4	4	4	4	5	4	3	4	4	4	5	5	5	5
M	1	7,5	7	7,25	1	5	4	3	4	4	5	4	3	3	4	4	4	4	5	5	5	5	24	16	16	15	4	4	5	4	4	4	3	4	5	3	4	4	4	4	4	4	4	4	4	3	5	4	5
M	1	6,4	6,2	6,3	1	4	4	4	5	5	5	5	3	5	5	3	5	5	4	5	4	5	23	17	18	18	4	4	5	5	4	4	4	4	3	4	4	5	4	3	4	3	2	3	3	4	3	3	4
M	1	5,8	5	5,4	1	5	3	4	5	4	4	5	5	5	5	5	5	5	5	5	5	5	25	17	18	20	3	4	4	5	2	4	4	4	4	4	4	3	4	4	3	2	4	4	4	4	3	4	4
M	1	5,5	5,5	5,5	1	5	4	4	5	4	4	4	5	4	3	4	3	4	4	4	4	4	20	18	17	14	5	4	5	5	4	5	4	5	4	4	5	4	5	5	5	4	5	5	4	4	5	5	4
F	1	4,9	4,8	4,85	1	3	4	4	4	5	5	4	3	5	5	3	4	4	5	5	4	5	23	15	17	17	5	4	5	5	4	5	4	5	5	5	4	4	5	5	4	4	4	4	4	5	4	5	5
M	1	6,7	6,5	6,6	1	4	3	4	4	4	5	3	2	4	3	3	4	4	4	4	4	5	21	15	14	14	5	4	4	5	4	4	4	5	4	4	4	4	5	3	4	4	4	4	4	4	3	3	5
M	1	6,2	5,7	5,95	3	5	4	3	5	5	4	4	4	5	4	4	4	4	4	5	5	5	23	17	17	17	4	4	5	5	3	4	3	4	4	3	3	4	4	4	4	2	3	3	2	4	4	5	4
F	1	5,6	5,5	5,55	3	4	3	5	5	4	5	5	5	5	4	3	4	4	5	4	5	4	22	17	19	16	4	3	3	2	4	5	3	4	4	3	4	2	4	3	4	4	4	3	4	4	3	4	4
F	1	9,5	9,2	9,35	1	5	5	5	5	3	4	4	5	5	4	4	3	4	5	5	5	4	23	20	16	16	4	4	1	4	4	5	1	4	3	4	4	3	4	4	4	4	3	3	3	4	4	5	3
F	1	8,4	8,2	8,3	1	5	5	4	5	3	5	5	4	5	4	3	5	4	4	5	4	5	22	19	17	17	4	5	5	4	4	4	4	4	5	3	5	3	4	3	4	3	2	3	3	4	5	5	4
M	1	6,5	6	6,25	3	4	4	4	5	5	5	5	3	4	4	3	4	4	4	4	4	4	20	17	18	15	4	3	4	4	3	4	4	4	3	3	4	2	3	3	3	2	3	3	3	4	5	4	4
M	1	5,7	5,1	5,4	3	4	4	4	5	5	5	5	5	5	5	4	5	4	5	5	5	4	23	17	20	19	4	3	4	4	4	5	3	4	4	2	4	3	4	4	4	3	3	4	4	3	5	3	4
F	1	3,9	3,5	3,7	3	4	4	3	4	4	4	4	4	5	5	5	5	5	5	5	5	5	25	15	16	20	4	4	5	5	3	1	4	5	3	4	4	4	4	4	5	1	4	3	3	5	1	5	5
M	1	4,9	4	4,45	1	5	4	5	5	4	4	4	4	5	5	4	5	3	4	5	4	5	21	19	16	19	4	5	3	5	4	4	4	5	5	4	5	3	4	3	4	3	4	4	4	4	4	4	5
F	1	5	5	5	1	4	4	4	4	3	4	3	5	4	4	4	4	4	5	4	4	4	21	16	15	16	4	4	5	4	4	5	4	4	5	4	4	3	5	5	5	4	4	4	4	5	5	5	4
F	1	5,5	5,1	5,3	1	5	3	4	5	4	5	4	5	4	4	4	5	3	5	5	3	3	19	17	18	17	4	5	5	4	4	5	3	3	4	3	5	5	4	4	2	5	4	5	2	4	4	5	5
F	1	10,6	10,3	10,45	1	5	5	4	4	5	5	5	5	5	5	5	5	4	5	5	4	5	23	18	20	20	4	4	4	3	5	4	4	3	3	4	4	3	4	5	5	4	4	5	4	3	3	3	4
F	1	3,4	3	3,2	2	4	4	4	5	4	4	4	5	4	5	4	3	4	4	4	4	5	21	17	17	16	4	3	3	2	4	5	3	4	4	3	4	2	4	3	4	4	4	3	4	4	3	4	4
M	1	8,8	8,5	8,65	1	4	4	4	4	5	5	4	3	5	4	3	4	4	5	5	4	5	23	16	17	16	4	4	1	4	4	5	1	4	3	4	4	3	4	4	4	4	3	3	3	4	4	5	3
M	1	7,4	7,1	7,25	1	4	5	5	4	4	5	3	2	4	4	3	4	4	4	4	4	4	20	18	14	15	4	5	5	4	4	4	4	4	5	3	5	3	4	3	4	3	2	3	3	4	5	5	4
M	1	10	9,8	9,9	3	5	4	3	5	5	4	3	4	4	4	5	5	3	4	5	5	5	22	17	16	18	4	3	4	4	3	4	4	4	3	3	4	2	3	3	3	2	3	3	3	4	5	4	4
M	1	11,2	11	11,1	1	5	5	5	5	5	5	5	5	3	4	3	4	4	5	4	5	4	22	20	20	14	4	3	4	4	4	5	3	4	4	2	4	3	4	4	4	3	3	4	4	3	5	3	4
F	1	6,8	6,4	6,6	1	5	5	5	5	3	4	4	5	4	4	4	4	4	5	5	5	5	24	20	16	16	4	4	5	5	3	1	4	5	3	4	4	4	4	4	5	1	4	3	3	5	1	5	5
M	1	5,5	5,1	5,3	1	5	5	4	5	4	5	5	4	5	4	5	5	4	4	5	5	5	23	19	18	19	4	5	3	5	4	4	4	5	5	4	5	3	4	3	4	3	4	4	4	4	4	4	5
M	1	4,9	4,5	4,7	2	4	3	4	3	4	5	5	4	5	5	5	5	5	4	5	4	5	23	14	18	20	4	4	5	4	4	5	4	4	5	4	4	3	5	5	5	4	4	4	4	5	5	5	4
M	1	3,2	3	3,1	1	4	4	4	5	5	5	5	5	5	5	4	5	4	5	5	5	5	24	17	20	19	4	5	5	4	4	5	3	3	4	3	5	5	4	4	2	5	4	5	2	4	4	5	5
F	1	6,5	6,4	6,45	1	4	5	5	4	4	3	4	5	4	5	5	5	4	5	5	5	5	24	18	16	19	4	4	4	3	5	4	4	3	3	4	4	3	4	5	5	4	4	5	4	3	3	3	4
M	1	4,8	4,3	4,55	1	4	4	4	4	5	5	4	3	5	4	3	4	4	5	5	4	5	23	16	17	16	4	3	4	4	3	4	4	4	3	3	4	2	3	3	3	2	3	3	3	4	5	4	4
F	1	10	10	10	1	4	5	5	4	4	5	3	2	4	4	3	4	4	4	4	4	4	20	18	14	15	4	3	4	4	4	5	3	4	4	2	4	3	4	4	4	3	3	4	4	3	5	3	4
F	1	8,7	8,5	8,6	1	5	4	3	5	5	4	3	4	4	4	5	5	4	4	5	5	5	23	17	16	18	4	4	5	5	3	1	4	5	3	4	4	4	4	4	5	1	4	3	3	5	1	5	5
M	1	5,6	5,5	5,55	1	5	5	5	5	5	4	5	5	3	4	3	4	4	5	4	5	4	22	20	19	14	4	5	3	5	4	4	4	5	5	4	5	3	4	3	4	3	4	4	4	4	4	4	5
M	1	3,7	3,4	3,55	1	5	5	5	5	4	4	4	5	4	5	4	3	4	5	5	5	5	24	20	17	16	4	4	5	4	4	5	4	4	5	4	4	3	5	5	5	4	4	4	4	5	5	5	4
F	3	5,7	5,8	5,75	1
F	2	10	10,5	10,25	1
F	2	12,5	13	12,75	1
F	3	12	13	12,5	1
F	3	6,5	5,7	6,1	1
F	3	4,9	4,7	4,8	1
F	3	5	5	5	1
F	3	11	9,5	10,25	1
F	3	9,9	9,6	9,75	1
F	3	11	10,5	10,75	3
F	3	5,9	6,1	6	1
F	3	7	6,5	6,75	1
F	3	9,1	9,3	9,2	1
F	2	7,9	7,8	7,85	1
F	3	6	6	6	1
F	3	7	6,6	6,8	1
F	3	10	10,1	10,05	3
F	3	11,5	11	11,25	1
F	3	7,1	7	7,05	1
F	3	6,5	5,9	6,2	1
F	3	7	7	7	1
F	3	5,9	6	5,95	1
F	3	9,7	9,5	9,6	1
F	3	10	9,7	9,85	1
F	3	7,8	7,5	7,65	1
F	3	6,7	6	6,35	1
F	3	11,5	12	11,75	3
F	3	7	7	7	1
F	3	10	9,5	9,75	1
F	3	9,8	9,5	9,65	1
F	3	7,5	7,6	7,55	1
F	3	6	6,2	6,1	1
F	3	8	8	8	3
F	3	8,2	8	8,1	1
F	3	10	10	10	1
F	3	7,5	7,2	7,35	1
F	3	12	11,5	11,75	1
F	2	5,9	6	5,95	1
F	3	8	7,1	7,55	1
F	3	6,5	5,7	6,1	1
F	3	9,8	10	9,9	1
F	3	9	9	9	3
F	3	9,5	9,2	9,35	1
F	3	5,7	5	5,35	1
F	3	11	10,5	10,75	1
F	1	10	10,5	10,25	1
F	1	7,5	7,5	7,5	1
F	1	11	10,7	10,85	1
F	1	7	6,2	6,6	1
F	1	7,5	7	7,25	1
F	1	5,7	5,5	5,6	1
F	1	6	5,9	5,95	1
F	1	10,8	10,5	10,65	1
F	1	9,3	9,1	9,2	1
F	1	11,5	11	11,25	1
F	1	6,8	6,5	6,65	1
F	1	8,5	8,5	8,5	1
F	1	7,9	8	7,95	1
F	1	8,7	8	8,35	1
F	1	5,9	5,5	5,7	1
F	1	11	11,2	11,1	1
F	1	10,5	10,2	10,35	1
F	1	7,2	7	7,1	1
F	1	8,8	8,5	8,65	1
F	1	7,2	7,2	7,2	1
F	1	6	5,5	5,75	1
F	1	7,7	7,5	7,6	1
F	1	9,7	9,5	9,6	1
F	1	8,7	8,2	8,45	1
F	1	6,9	7	6,95	1
F	1	7	7	7	1
F	1	5,8	5,2	5,5	1
F	1	6	6,1	6,05	1
F	1	11,2	11	11,1	1
F	1	11,9	11,8	11,85	1
F	1			9,8
F	1			10,9
F	1			7,8
F	1			15
F	1			13
F	1			11,8
F	1			11,1
F	1			14
F	1			14
F	1			13
F	1			11
F	1			15
F	1			11,1
F	1			9,3
F	1			12,2
F	1			9
F	1			12
F	1			9,9
F	1			13,1
F	1			12
F	1			12,4
F	1			8,8
F	1			11
F	1			15
F	1			10,5
F	1			10
F	1			12
F	1			8,7
F	1			14
F	1			12,6
F	1			12,2
F	1			12,5
F	1			13
F	1			12
F	1			13,2
F	1			13,2
F	1			9,1
F	1			14,1
F	1			14
F	1			9,2
F	1			9,8
F	1			10
F	1			10
F	1			15,2
F	1			13
F	1			12,1
F	1			15,7
F	1			14,1
F	1			13,2
F	1			14
F	1			14
F	1			10,9
F	1			10,4
F	1			9,6
F	1			12,9
F	1			12,2
F	1			14
F	1			9,2
F	1			9,8
F	1			14,1
F	1			14,2
F	1			11,8
F	1			10,3
F	1			10,4
F	1			12,3
F	1			15
F	1			10,9
F	1			15
F	1			11,3
F	1			12
F	1			10,3
F	1			12,9
F	1			10,3
F	1			11,8
F	1			12,3
F	1			9,6
F	1			12,4
F	1			10,4
F	1			9,8
F	1			14,2
F	1			11
F	1			12,2
F	1			10,8
F	1			10,4
F	1			14
F	1			9,8
F	1			12,2
F	1			9
F	1			9,9
F	1			9,4
F	1			11,1
F	1			10,2
F	1			10,2
F	1			9,8
F	1			11,9
F	1			12,1
F	1			12,3
F	1			16
F	1			12,6
F	1			11
F	1			11,2
F	1			12,2
F	1			12,4
F	1			9
F	1			12
F	1			13,2
F	1			14
F	1			11,9
F	1			12
F	1			10,1
F	1			10
F	1			13,5
F	1			13
F	1			8,1
F	1			8,8
F	1			9,4
F	1			11,4
F	1			10,6
F	1			12,6
F	1			8,1
F	1			10
F	1			8
F	1			10,2
F	1			11,3
F	1			10
F	1			9,4
F	1			11,2
F	1			9,3
F	1			8,2
F	1			10
F	1			10
F	1			14
F	1			10
F	1			13,4
F	1			12,9
F	1			15
F	1			14,1
F	1			8
F	1			14
F	1			15
F	1			12,8
F	1			7,2
F	1			7,5
F	1			12,6
F	1			14
F	1			11,6
F	1			9,2
F	1			10,1
F	1			11,9
F	1			12,5
F	1			10,4
F	1			7,9
F	1			9,9
F	1			9,7
F	1			10,6
F	1			9,2
F	1			7,7
F	1			11,5
F	1			10
F	1			9,8
F	1			11,2
F	1			12,1
F	1			8
F	1			9,5
F	1			10
F	1			11,4
F	1			12,4
F	1			11,8
F	1			10,8
F	1			9,8
F	1			14,1
F	1			12,1
F	1			12,1
F	1			14
F	1			14
F	1			11
F	1			12,7
F	1			14,1
F	1			9,8
F	1			9
F	1			9
F	1			10,2
F	1			10,2
F	1			9,1
F	1			11,4
F	1			11,6
F	1			14
F	1			12,5
F	1			12,1
F	1			14
F	1			11
F	1			11,1
F	1			8,7
F	1			11
F	1			9,6
F	1			18
F	1			12,1
F	1			9
F	1			10
F	1			12
F	1			9,2
F	1			9,1
F	1			12,8
F	1			10,7
F	1			9,8
F	1			12,2
F	1			11,6
F	1			14,3
F	1			11,6
F	1			13,2
F	1			12,5
F	1			8,1
F	1			15
F	1			13
F	1			14
F	1			12,7
F	1			11,2
F	1			14,2
F	1			10,1
F	1			10
F	1			9,2
F	1			9,7
F	1			10,2
F	1			11
F	1			14,2
F	1			14
F	1			10,5
F	1			7,9
F	1			10
F	1			10,2
F	1			10,6
F	1			14,3
F	1			12,8
F	1			13
F	1			10,4
F	1			11,5
F	1			15
F	1			7,7
F	1			12
F	1			11,4
F	1			12,2
M	1			12
M	1			10
M	1			12,9
M	1			12
M	1			7,8
M	1			11
M	1			11
M	1			10,2
M	1			10,4
M	1			11,9
M	1			12,7
M	1			9
M	1			10,2
M	1			14
M	1			11
M	1			15
M	1			10
M	1			10
M	1			12,8
M	1			11,8
M	1			13,2
M	1			11
M	1			11
M	1			15
M	1			14,4
M	1			7,8
M	1			11,6
M	1			11,8
M	1			11,1
M	1			11,8
M	1			14
M	1			12,8
M	1			14
M	1			9
M	1			14,7
M	1			14
M	1			13,3
M	1			7,4
M	1			16
M	1			11
M	1			7,8
M	1			14
M	1			11,4
M	1			14,2
M	1			14,1
M	1			14
M	1			14,2
M	1			14
M	1			11
M	1			14,5
M	1			12,8
M	1			14,2
M	1			12,2
M	1			10
M	1			7,3
M	1			11,5
M	1			12
M	1			9
M	1			7,1
M	1			12
M	1			14,2
M	1			12
M	1			8,3
M	1			12,2
M	1			11,4
M	1			9,8
M	1			16
M	1			13,2
M	1			12,1
M	1			14
M	1			13,1
M	1			13,2
M	1			13,2
M	1			14,2
M	1			15,2
M	1			14,2
M	1			13,1
M	1			11,2
M	1			8,1
M	1			10,9
M	1			10
M	1			7,5
M	1			11
M	1			11,3
M	1			14,3
M	1			8
M	1			12
M	1			12,8
M	1			12,2
M	1			12,2
M	1			11
M	1			7,7
M	1			9,7
M	1			11,2
M	1			11,8
M	1			14,4
M	1			13,6
M	1			14
M	1			16
M	1			8,1
M	1			10,7
M	1			10
M	1			8,4
M	1			9,8
M	1			10,5
M	1			10,4
M	1			12,2
M	1			12,7
M	1			9,1
M	1			9,2
M	1			9,5
M	1			12,3
M	1			9,7
M	1			8,1
M	1			10,2
M	1			12,7
M	1			16
M	1			11,1
M	1			9,2
M	1			7,1
M	1			14,1
M	1			7,7
M	1			11
M	1			12,5
M	1			9,5
M	1			9
M	1			12
M	1			13,2
M	1			12,6
M	1			9
M	1			9,8
M	1			11,8
M	1			10,5
M	1			12,2
M	1			12
M	1			11,2
M	1			8,1
M	1			11,2
M	1			12,1
M	1			12,6
M	1			10,2
M	1			9
M	1			9,2
M	1			12
M	1			11
M	1			11
M	1			9,7
M	1			10
M	1			14
M	1			12,9
M	1			9,1
M	1			12,9
M	1			12,1
M	1			12,8
M	1			10,2
M	1			14,7
M	1			12
M	1			12,4
M	1			12
M	1			15
M	1			12,4
M	1			12,6
M	1			9,2
M	1			6,7
M	1			11,4
M	1			8,7
M	1			9,1
M	1			8,2
M	1			9,6
M	1			9,5
M	1			9,2
M	1			10,2
M	1			10
M	1			14
M	1			8,4
M	1			14,2
M	1			9,5
M	1			10
M	1			8,2
M	1			12,2
M	1			11,3
M	1			11,4
M	1			10,2
[truncated: 2 more columns]
